# Supplementary material for: Streptinone, a New Indanone Derivative from a Marine-Derived Streptomyces massiliensis, Inhibits Particulate Matter-Induced Inflammation
Source: Mar Drugs. 2023 Dec 14;21(12):640. doi: 10.3390/md21120640 (PMC10744446; doi:10.3390/md21120640)
Supplement: Supplementary file 1 [file marinedrugs-21-00640-s001.zip]

Archive with 1 entries (1 files):
- marinedrugs-2774016-supplementary.pdf
